# Supplementary material for: A multiplexed siRNA screen identifies key kinase signaling networks of brain glia
Source: Life Sci Alliance. 2023 Mar 6;6(5):e202201605. doi: 10.26508/lsa.202201605 (PMC9990460; doi:10.26508/lsa.202201605)
Supplement: Supplementary file 1 [file LSA-2022-01605_TableS1.xlsx]

## Sheet: Table S1
Table S1. LPS-dependent kinases in the assays
	Wound healing assay				Zomsan uptake assay
	Kinase	Gene ID	log2(FC)		Kinase	Gene ID	log2(FC)
	Pdk2	18604	1.22248		Snf1lk2	235344	1.09948
	Dmpk	13400	1.2506		Dtymk	21915	1.01373
	Tjp2	21873	1.08473		Pak1	18479	1.47858
	Pdk4	27273	1.07963		Src	20779	1.25774
	Etnk2	214253	1.05801		Tssk6	83984	1.25751
	Bmpr1a	12166	1.04058		Map2k4	26398	1.28555
	Riok2	67045	1.0015		Mvk	17855	1.28269
	Frap1	56717	0.91478		Ak7	78801	1.55801
	Araf	11836	0.900656		Ccrk	105278	0.950312
	Stk24	223255	0.897215		Map2k2	26396	1.0364
	Wnk1	232341	0.891975		Zap70	22637	1.83443
	Dck2	13178	0.879047		Abl1	11350	1.58433
	Ror2	26564	0.877445		Gm1078	381835	1.15183
	Ulk3	71742	0.803275		Acvrl1	11482	1.47599
	Vrk2	69922	0.790569		Srpk2	20817	1.26347
	CDK2	12566	0.770313		Axl	26362	1.59396
	Csnk1a1	93687	0.743632		Rps6kc1	320119	1.18933
	Epha6	13840	0.701051		Rps6ka2	20112	1.56497
	Map3k15	270672	0.697374		Ulk1	22241	1.71454
	Stk39	53416	0.69223		Pkmyt1	268930	1.03551
	Ak5	229949	0.679909		Pank3	211347	0.892714
	Ripk1	19766	0.661803		Obscn	380698	1.36473
	Itpk1	217837	0.659349		Lrrk2	66725	1.89775
	Pdxk	216134	0.657232		Lmtk2	231876	0.750231
	Grk1	24013	0.655151		Ephb1	270190	2.26103
	Fgfr2	14183	0.651337		Stk32a	269019	1.38685
	Melk	17279	0.64824		Gprk6	26385	0.934511
	Map2k7	26400	0.641977		Trib1	211770	0.653127
	Nek10	674895	0.635152		Phka2	110094	0.66873
	Brdt	114642	0.62643		Erbb2	13866	0.796784
	Atr	245000	0.621748		Ret	19713	0.38884
	Prkci	18759	0.614941
	Lrrk1	233328	0.60257
	Sbk3	381835	0.598523
	Nme7	171567	0.595887
	Xylb	102448	0.580883
	Tyro3	22174	0.580112
	Nme5	75533	0.575003
	Aak1	269774	0.525474
	Fgr	14191	0.524073
	Gucy2c	14917	0.498599
	Mapk4	225724	0.486787
	Acvr2b	11481	0.485315
	Dapk1	69635	0.476153
	TWF1	19230	0.453814
