# Supplementary material for: A multiplexed siRNA screen identifies key kinase signaling networks of brain glia
Source: Life Sci Alliance. 2023 Mar 6;6(5):e202201605. doi: 10.26508/lsa.202201605 (PMC9990460; doi:10.26508/lsa.202201605)
Supplement: Supplementary file 3 [file LSA-2022-01605_TableS3.xlsx]

## Sheet: Table S3
	Table S3. Percentage of cell subsets and transfection efficiency in MGCs cultures.
	Table S3-1. Percentage of glial cell types in MGCs cultures.
	Cell types	Cell markers	Preparation 1a		Preparation 2		Preparation 3
			PBS	LPS	PBS	LPS	PBS	LPS
	Astrocyte	GFAP	63.4±2.0b	58.5±4.1	67.4±1.5	62.4±4.0	66.6±2.2	72.1±0.8
	Microglia	Iba1	17.1±3.4	24.3±0.9	17.0±0.3	21.6±1.3	16.9±2.3	23.7±1.2
	Oligodendrocyte	Olig2	14.9±0.3	12.5±0.6	16.0±2.5	12.0±0.5	13.1±0.4	14.2±0.4
	a MGCs prepared on different days
	b Percentage of each cell type was calculated. Total number of DAPI-positive cells was set to 100%. The data shown for each preparation are mean ± SEM obtained from three wells (n=3 replicates). Three to four images were taken per well to obtain an average value.
	Table S3-2. Interassay coefficient of variation among different MGCs preparations or between LPS-untreated and -treated wells.
	Cell types	Preparations		LPS-untreated vs –treated wells
		PBS	LPS	Preparation 1	Preparation 2	Preparation 3
	Astrocyte	2.6a	8.9	4.0b	3.8	3.9
	Microglia	0.5	4.9	17.3	11.6	16.8
	Oligodendrocyte	8.1	7.4	8.8	10.8	4
	a Inter-assay coefficient of variation in percentage of glia cell type among different MGCs preparations.
	b Inter-assay coefficient of variation in percentage of glia cell type between LPS-untreated and -treated wells.
	Table S3-3. Transfection efficiency in MGCs and interassay variation across different cultures.
	Cell types	Cell markers	Preparation 1		Preparation 2		Preparation 3		Inter-assay CV
			PBS	LPS	PBS	LPS	PBS	LPS	PBS	LPS
	Astrocyte	GFAP	72.4 ± 9.5a	74.3 ± 7.9	65.6 ± 7.6	71.0 ± 3.9	72.2 ± 2.5	70.1 ± 5.7	4.5b	3.5
	Microglia	Iba1	50.5 ± 11.0	51.9 ± 7.2	50.8 ± 4.8	50.8 ± 8.4	54.0 ± 1.5	56.1 ± 8.4	7	0.8
	Oligodendrocyte	Olig2	58.5 ± 20.2	59.6 ± 9.5	72.6 ± 7.6	49.9 ± 3.0	68.5 ± 3.6	51.0 ± 6.5	8.9	8.1
	a Percentage of transfection efficiency was calculated as follows: (the number of transfected cells/the number of total cells stained with each cell marker) x 100. The data shown for each preparation are mean ± SEM obtained from three wells (n=3 replicates). Three to four images were taken per well to obtain an average value.
	b Coefficient of variation (CV) in percentage among different cell preparations.
