# Supplementary material for: A multiplexed siRNA screen identifies key kinase signaling networks of brain glia
Source: Life Sci Alliance. 2023 Mar 6;6(5):e202201605. doi: 10.26508/lsa.202201605 (PMC9990460; doi:10.26508/lsa.202201605)
Supplement: Supplementary file 8 [file LSA-2022-01605_TableS8.xlsx]

## Sheet: Table S8
	Table S8. Kinases identified in wound healing assay
	siRNAs accelerating migration (kinases decelerating glial migration)
	Kinase	Gene ID	log2(FC)	Description
	Pdk2	27273	1	pyruvate_dehydrogenase_kinase,_isoenzyme_2_(Pdk2),mRNA
	Dmpk	13400	1	dystrophia_myotonica-protein_kinase_(Dmpk)
	Tjp2	21873	1	tight_junction_protein_2_(Tjp2)
	Etnk2	214253	1	ethanolamine_kinase_2_(Etnk2)
	Bmpr1a	12166	1	bone_morphogenetic_protein_receptor,_type_1A_(Bmpr1a),mRNA
	Riok2	67045	0.9	RIO_kinase_2_(yeast)_(Riok2)
	Rps6kl1	238323	0.9	ribosomal_protein_S6_kinase-like_1_(Rps6kl1)
	Vrk2	69922	0.9	vaccinia_related_kinase_2_(Vrk2)
	Nek5	330721	0.9	NIMA_(never_in_mitosis_gene_a)-related_expressedkinase_5_(Nek5)
	Frap1	56717	0.8	FK506_binding_protein_12-rapamycin_associated_protein_1(Frap1)
	Araf	11836	0.8	v-raf_murine_sarcoma_3611_viral_oncogene_homolog(Araf)
	Stk24	223255	0.8	serine/threonine_kinase_24_(STE20_homolog,_yeast)(Stk24)
	Wnk1	232341	0.8	WNK_lysine_deficient_protein_kinase_1_(Wnk1)
	Dcamkl2	70762	0.8	doublecortin_and_CaM_kinase-like_2_(Dcamkl2)
	Ror2	26564	0.8	receptor_tyrosine_kinase-like_orphan_receptor_2(Ror2)
	Alk	11682	0.8	anaplastic_lymphoma_kinase_(Alk)
	Hunk	26559	0.8	hormonally_upregulated_Neu-associated_kinase_(Hunk),mRNA
	Oxsr1	108737	0.8	oxidative-stress_responsive_1_(Oxsr1)
	Ulk3	71742	0.8	BAC_clone_RP24-506F15_from_chromosome_9,_complete_sequence
	Hkdc1	216019	0.8	hexokinase_domain_containing_1_(Hkdc1)
	Nek3	23954	0.7	NIMA_(never_in_mitosis_gene_a)-related_expressedkinase_3_(Nek3)
	Nrbp2	223649	0.7	nuclear_receptor_binding_protein_2_(Nrbp2)
	Rbks	71336	0.7	ribokinase_(Rbks)
	Pip5k2a	18718	0.7	phosphatidylinositol-4-phosphate_5-kinase,_type_II,alpha_(Pip5k2a)
	Cdc2a	12534	0.7	cell_division_cycle_2_homolog_A_(S._pombe)_(Cdc2a),mRNA
	Stk11	20869	0.7	serine/threonine_kinase_11_(Stk11)
	Pdxk	216134	0.7	pyridoxal_(pyridoxine,_vitamin_B6)_kinase_(Pdxk)
	Cdc42bpb	217866	0.7	Cdc42_binding_protein_kinase_beta_(Cdc42bpb)
	Pank1	75735	0.7	pantothenate_kinase_1_(Pank1)
	Tesk2	230661	0.7	testis-specific_kinase_2_(Tesk2)
	Fn3k	63828	0.7	fructosamine_3_kinase_(Fn3k),_transcript_variant_1,mRNA
	Grk1	24013	0.7	PREDICTED:_G_protein-coupled_receptpr_kinase_1_(Grk1),mRNA
	Epha6	13840	0.7	Eph_receptor_A6_(Epha6)
	Pank3	211347	0.7	pantothenate_kinase_3_(Pank3)
	Lrrk2	66725	0.7	leucine-rich_repeat_kinase_2_(Lrrk2)
	Mulk	69923	0.7	multiple_substrate_lipid_kinase_(Mulk)
	Nme5	75533	0.7	expressed_in_non-metastatic_cells_5_(Nme5)
	Cdk2	12566	0.7	cyclin-dependent_kinase_2_(Cdk2),_transcript_variant1
	4930444A02Rik	74653	0.6	RIKEN_cDNA_4930444A02_gene_(4930444A02Rik)
	Sgk	20393	0.6	serum/glucocorticoid_regulated_kinase_(Sgk)
	Pgk2	18663	0.6	phosphoglycerate_kinase_2_(Pgk2)
	Map3k15	270672	0.6	PREDICTED:_mitogen-activated_protein_kinase_kinasekinase_15_(Map3k15)
	Gm1078	381835	0.6	PREDICTED:_gene_model_1078,_(NCBI)_(Gm1078)
	Phka1	18679	0.6	phosphorylase_kinase_alpha_1_(Phka1),_transcriptvariant_1
	Stk39	53416	0.6	serine/threonine_kinase_39,_STE20/SPS1_homolog_(yeast)(Stk39)
	Bckdk	12041	0.6	branched_chain_ketoacid_dehydrogenase_kinase_(Bckdk),mRNA
	Nek10	238944	0.6	NIMA_(never_in_mitosis_gene_a)-_related_kinase_10(Nek10)
	Mapkapk2	17164	0.6	MAP_kinase-activated_protein_kinase_2_(Mapkapk2)
	Pkm2	18746	0.6	pyruvate_kinase,_muscle_(Pkm2)
	Mos	17451	0.6	Moloney_sarcoma_oncogene_(Mos)
	Adck1	72113	0.6	aarF_domain_containing_kinase_1_(Adck1)
	Atr	245000	0.6	ataxia_telangiectasia_and_Rad3_related
	Matk	17179	0.6	megakaryocyte-associated_tyrosine_kinase_(Matk)
	AU021838	328099	0.6	expressed_sequence_AU021838_(AU021838)
	Fgfr2	14183	0.6	fibroblast_growth_factor_receptor_2_(Fgfr2),_transcriptvariant_2
	Met	17295	0.6	met_proto-oncogene_(Met)
	Gprk6	26385	0.6	G_protein-coupled_receptor_kinase_6_(Gprk6),transcript_variant_2
	Camk2b	12323	0.6	calcium/calmodulin-dependent_protein_kinase_II,_beta(Camk2b)
	Prkaa2	108079	0.6	protein_kinase,_AMP-activated,_alpha_2_catalytic_subunit(Prkaa2)
	Brdt	114642	0.6	bromodomain,_testis-specific_(Brdt)
	Tyro3	22174	0.6	PREDICTED:_TYRO3_protein_tyrosine_kinase_3,_transcriptvariant_2_(Tyro3)
	Rps6kb2	58988	0.6	ribosomal_protein_S6_kinase,_polypeptide_2_(Rps6kb2),mRNA
	Prkci	18759	0.6	protein_kinase_C,_iota_(Prkci)
	Alpk3	116904	0.5	alpha-kinase_3_(Alpk3)
	Uck2	80914	0.5	uridine-cytidine_kinase_2_(Uck2)
	Pik3c2b	240752	0.5	phosphoinositide-3-kinase,_class_2,_betapolypeptide,_transcript_variant_1_(Pik3c2b)
	Nme7	171567	0.5	non-metastatic_cells_7,_protein_expressed_in_(Nme7),transcript_variant_2
	Xylb	102448	0.5	xylulokinase_homolog_(H._influenzae)_(Xylb)
	Kdr	16542	0.5	kinase_insert_domain_protein_receptor_(Kdr)
	Egfr	13649	0.5	epidermal_growth_factor_receptor_(Egfr),_transcriptvariant_1
	Csf1r	12978	0.5	colony_stimulating_factor_1_receptor_(Csf1r),transcript_variant_1
	Bmx	12169	0.5	BMX_non-receptor_tyrosine_kinase_(Bmx)
	Pik3cg	30955	0.5	phosphoinositide-3-kinase,_catalytic,_gamma_polypeptide(Pik3cg)
	Braf	109880	0.5	Braf_transforming_gene_(Braf)
	Nme3	79059	0.5	expressed_in_non-metastatic_cells_3_(Nme3)
	siRNAs decelerating migration (kinases accelerating glial migration)
	Kinase	Gene ID	log2(FC)	Description
	Acvr1c	269275	-4.6	activin_A_receptor,_type_IC_(Acvr1c)
	Trib3	228775	-4.5	tribbles_homolog_3_(Drosophila)_(Trib3),_transcriptvariant_2
	Prkag1	19082	-4.3	protein_kinase,_AMP-activated,_gamma_1_non-catalyticsubunit_(Prkag1)
	Prkab2	108097	-3.4	protein_kinase,_AMP-activated,_beta_2_non-catalyticsubunit_(Prkab2)
	Musk	18198	-1.8	muscle,_skeletal,_receptor_tyrosine_kinase_(Musk),transcript_variant_3
	Speg	11790	-0.9	SPEG_complex_locus_(Speg)
	Tgfbr1	21812	-0.8	transforming_growth_factor,_beta_receptor_I_(Tgfbr1),mRNA
	Uhmk1	16589	-0.8	U2AF_homology_motif_(UHM)_kinase_1_(Uhmk1)
	Lck	16818	-0.7	lymphocyte_protein_tyrosine_kinase_(Lck)
	Fgfr1	14182	-0.7	fibroblast_growth_factor_receptor_1_(Fgfr1)
	Epha3	13837	-0.7	Eph_receptor_A3_(Epha3)
	Flt4	14257	-0.7	FMS-like_tyrosine_kinase_4_(Flt4)
	Galk1	14635	-0.7	galactokinase_1_(Galk1)
	Ulk2	29869	-0.7	Unc-51_like_kinase_2_(C._elegans)_(Ulk2)
	Pctk3	18557	-0.7	PCTAIRE-motif_protein_kinase_3_(Pctk3)
	Ephb2	13844	-0.7	Eph_receptor_B2_(Ephb2)
	Fyn	14360	-0.6	Fyn_proto-oncogene_(Fyn)
	Map3k14	53859	-0.6	mitogen-activated_protein_kinase_kinase_kinase_14(Map3k14)
	Mapk1	26413	-0.6	mitogen_activated_protein_kinase_1_(Mapk1),_transcriptvariant_2
	Map3k8	26410	-0.5	mitogen_activated_protein_kinase_kinase_kinase_8(Map3k8)
	Raf1	110157	-0.5	v-raf-leukemia_viral_oncogene_1_(Raf1)
	Guk1	14923	-0.5	guanylate_kinase_1_(Guk1)
