# Supplementary material for: A multiplexed siRNA screen identifies key kinase signaling networks of brain glia
Source: Life Sci Alliance. 2023 Mar 6;6(5):e202201605. doi: 10.26508/lsa.202201605 (PMC9990460; doi:10.26508/lsa.202201605)
Supplement: Supplementary file 16 [file LSA-2022-01605_TableS13.xlsx]

## Sheet: Table S13
	Table S13. List of kinases associated with CNS disease
	1. Glial activators
	Disease	CNS disease-associated kinases enhancing glial activation	Count	Association (%)
	Alzheimer's Disease	AAK1, AKT1, BCR, CAMK2A, CDK5, CKB, CSF1R, EGFR, EPHA8, EPHB2, ERBB2, FGFR4, GSK3A, GSK3B, IGF1R, IKBKB, IRAK1, IRAK4, ITPKB, JAK2, LMTK2, MET, PIK3R3, RPS6KB2, STK32B, TAOK2, TBK1, TGFBR1, TRPM7, WEE1	30	34.8837
	Parkinson Disease	AKT1, BCR, CDK5, CSF1R, EGFR, EPHB2, ERBB2, GSK3B, IGF1R, IKBKB, ITPKB, MAP3K13, PDPK1, PRKAR2A, STK39 TAOK2, TBK1, TNK2, TRPM7, ULK1	20	23.2558
	Schizophrenia	AKT1, CAMK2A, CAMK2B , CDK5, CKB, EGFR, EPHA5, EPHB2, EPHB4, ERBB2, GSK3A, GSK3B, MET, PRKAR2B, TAOK2, TRPM6, TWF2, ULK1, WNK4	19	22.093
	Depressive disorder	AKT1, BCR, CAMK2A, CAMK2B, CAMK2G, CDK5, CSF1R, EGFR, EPHA5, EPHB2, GSK3A, GSK3B, IGF1R, ITK, JAK2, PDPK1, PRKCI, TBK1	18	20.9302
	Ischemic stroke	CDK5, EPHB2, FGFR4, GSK3B, IGF1R, IKBKB, IRAK1, IRAK4, JAK2, STK39, TEK, TGFBR1, TRPM6, TRPM7, ULK1	15	17.4419
	Seizures	AKT1, BCR, CAMK2A, CAMK2B, CDK5, CSF1R, EPHB2, GCK, GSK3B, IRAK1, JAK2, PRKG2, TBK1, TRPM6	14	16.2791
	Multiple Sclerosis	AKT1, BCR, CSF1R, EGFR, EPHB2, IGF1R, IRAK1, JAK1, JAK2, PIK3R3, TGFBR1, TRPM7	12	13.9535
	Huntington Disease	AKT1, CAMK2A, CDK5, CKB, CSF1R, EPHA3, EPHB2, GRK4, GSK3B, IKBKB, MAPK11, ULK1	12	13.9535
	Anxiety	CAMK2G, CDK5, CSF1R, EPHA5, EPHB2, IGF1R, JAK2, RPS6KL1, TAOK2, TBK1, TWF2	11	12.7907
	Epilepsy	AKT1, CDK5, CSF1R, EGFR, EPHA3, EPHB2, GSK3B, PDPK1, PRKG2, TNK2, TRPM6	11	12.7907
	Autism Spectrum Disorders	AKT1, CAMK2A, EGFR, EPHA5, EPHB2, GSK3B, JAK2, MET, TAOK2, TLK1	10	11.6279
	Down Syndrome	BCR, EGFR, ERBB2, JAK2, MOS	5	5.81395
	Ataxia	AKT1, CSF1R, ERBB2, GCK, IKBKB	5	5.81395
	Tauopathies	AKT1, CDK5, CSF1R, GSK3B	4	4.65116
	Meningitis	EGFR, ERBB2, IRAK4, TBK1	4	4.65116
	Prion Diseases	AKT1, CSF1R, EGFR, ERBB2	4	4.65116
	Frontotemporal dementia	CAMK2A, CDK5, GSK3B, TBK1	4	4.65116
	Neurodevelopmental Disorders	MET, TAOK2, TLK1	3	3.48837
	Dementia, Vascular	CDK5, GSK3B, JAK2	3	3.48837
	Mild cognitive disorder	CAMK2A, CSF1R, GSK3B	3	3.48837
	Psychoses, Drug	AKT1, CAMK2B	2	2.32558
	2. Glial inhibitors
	Disease	CNS disease-associated kinases inhibiting glial activation	Count	Association (%)
	Alzheimer's Disease	BRD3, CSNK1G2, DGKZ	3	18.75
	Schizophrenia	BRD3, DGKZ, PIP4K2A	3	18.75
	Mental disorders	PIP4K2A, PKMYT1	2	12.5
	3. Glial survival
	Disease	CNS disease-associated kinases essential for glial cell survival	Count	Association (%)
	Alzheimer's Disease	CDK18, CSNK1E, HK1, LMTK2, MAP3K10, MAPK7, NTRK1, PAK3, PRKCA, RPS6KB2, TNK1, TPTEP2-CSNK1E	12	32.4324
	Autistic Disorder	MAPK7, SRC, TRIO, CSNK1E, FASTK, NTRK1, PFKL, TPTEP2-CSNK1E	8	21.6216
	Epilepsy	CSNK1E, FASTK, HK1, NTRK1, PAK3, PRKCA, TK2, TRIO	8	21.6216
	Impaired cognition	BUB1B, ITPK1, NTRK1, PAK3, PRKCA, TAF1, TK2, TNK1	8	21.6216
	Schizophrenia	CSNK1E, HK1, NTRK1, PAK3, PRKCA, TPTEP2-CSNK1E, TRIO	7	18.9189
	Amyotrophic Lateral Sclerosis	CSNK1E, HK1, NTRK1, PRKCA, TPTEP2-CSNK1E	5	13.5135
	Attention deficit hyperactivity disorder	GUCY2C, HK1, NTRK1, PAK3, TRIO	5	13.5135
	Anxiety	FASTK, GUCY2C, PAK3, SRC	4	10.8108
	Down Syndrome	NTRK1, PAK3, PFKL, RIPK4	4	10.8108
	Parkinson Disease	DGKD, HK1, NTRK1, TAF1	4	10.8108
	Agenesis of corpus callosum	BUB1B, PAK3, SRC	3	8.10811
	Autism Spectrum Disorders	MAPK7, NTRK1, TRIO	3	8.10811
	Gross motor development delay	PAK3, TAF1, TK2	3	8.10811
	Ataxia, Spinocerebellar	TK2, TRIO	2	5.40541
	Brain Ischemia	PRKCA, SRC	2	5.40541
	Cerebellar Hypoplasia	BUB1B, NTRK1	2	5.40541
	Depressive disorder	NTRK1, TK2	2	5.40541
	Encephalomyelitis	NTRK1, PRKCA	2	5.40541
	Lewy Body Disease	LMTK2, NTRK1	2	5.40541
	TDP-43 Proteinopathies	CSNK1E, TPTEP2-CSNK1E	2	5.40541
	4. Migration accelerators
	Disease	CNS disease-associated kinases accelerating glial migration	Count	Association (%)
	Alzheimer's Disease	CDK18, EPHB2, FGFR1, FLT4, FYN, LCK, MAPK1, RAF1, TGFBR1, TRIB3	10	45.4545
	Schizophrenia	EPHB2, FGFR1, FYN, GUK1, LCK, MAP3K8, MAPK1, UHMK1, ULK2	9	40.9091
	Epilepsy	EPHA3, EPHB2, FGFR1, FYN, MAPK1, MUSK , TRIB3	7	31.8182
	Depressive disorder	EPHB2, FGFR1, FLT4, MAP3K8, MAPK1, MUSK	6	27.2727
	Multiple Sclerosis	EPHB2, FGFR1, FYN, MAPK1, RAF1, TGFBR1	6	27.2727
	Amyotrophic Lateral Sclerosis	EPHA3, EPHB2, MAP3K8, MAPK1, MUSK	5	22.7273
	Autistic Disorder	EPHB2, FGFR1, FLT4, GUK1, MAPK1	5	22.7273
	Cerebral Infarction	EPHB2, FGFR1, MAPK1, RAF1, TRIB3	5	22.7273
	Encephalomyelitis	EPHB2, FGFR1, FLT4, MAPK1, RAF1	5	22.7273
	Impaired cognition	EPHB2, FGFR1, FYN, MAPK1, MUSK	5	22.7273
	Ischemic stroke	EPHB2, FGFR1, MAPK1, MUSK, TGFBR1	5	22.7273
	Astrocytoma	EPHB2, FGFR1, MAPK1, RAF1	4	18.1818
	Huntington Disease	EPHA3, EPHB2, MAPK1, RAF1	4	18.1818
	Parkinson Disease	EPHB2, FYN, MAPK1, TRIB3	4	18.1818
	Subarachnoid Hemorrhage	EPHB2, FGFR1, MAPK1, TGFBR1	4	18.1818
	Dementia, Vascular	FGFR1, FYN, MAPK1	3	13.6364
	Down Syndrome	FGFR1, FYN, MAP3K14	3	13.6364
	Global developmental delay	FGFR1, MAPK1, RAF1	3	13.6364
	Ataxia, Spinocerebellar	EPHB2, MAPK1	2	9.09091
	Cerebellar Hypoplasia	FGFR1, MUSK	2	9.09091
	Cerebral cortical atrophy	FGFR1, FYN	2	9.09091
	Hydrocephalus	FGFR1, MUSK	2	9.09091
	Mental Retardation	MAP3K8, TGFBR1	2	9.09091
	Mild Mental Retardation	RAF1, SPEG	2	9.09091
	5. Migration decelerators
	Disease	CNS disease-associated kinases decelerating glial migration	Count	Association (%)
	Alzheimer's Disease	ANTXR1, BCKDK, CDK1, CSF1R, EGFR, KDR, LRRK2, MAPK, APK2, MET, MTOR, PIK3CG, PKM, PRKAA2, RPS6KB2, SGK1, SLTM, STK11, TYRO3, WNK1	19	25.3333
	Parkinson Disease	ATR, BCKDK, BMX, BRAF, CDK1, CSF1R, DMPK, EGFR, GRK6, KDR, LRRK2, MTOR, PANK1, PDXK, PIK3C2B, PIK3CG, PRKAA2, SGK1, STK39	19	25.3333
	Schizophrenia	ADCK1, ALK, CAMK2B, EGFR, FGFR2, GRK6, KDR, LRRK2, MET, MTOR, OXSR1, PIK3CG, PIP4K2A, RBKS, SGK1, STK24, VRK2	17	22.6667
	Impaired cognition	ALK, ATR, BRAF, CAMK2B, CSF1R, FGFR2, KDR, LRRK2, MET, MTOR, PIK3CG, PKM, PRKAA2, TYRO3, WNK1	15	20
	Depressive disorder	ALK, BMPR1A, CAMK2B, CSF1R, EGFR, FGFR2, KDR, LRRK2, MTOR, PIK3CG, PRKCI, SGK1	12	16
	Multiple Sclerosis	CSF1R, EGFR, KDR, LRRK2, MATK, MTOR, PIK3CG, SGK1, STK11, TYRO3, VRK2, WNK1	12	16
	Agenesis of corpus callosum	CDK1, CDK2, CSF1R, EGFR, FGFR2, MET, MTOR, PIK3CG, PRKAA2, STK11	10	13.3333
	Epilepsy	BRAF, BRAF, CDK1, CSF1R, EGFR, MTOR, PIK3CG, SGK1, VRK2, WNK1	10	13.3333
	Amyotrophic Lateral Sclerosis	CDK2, EGFR, KDR, LRRK2, MET, MTOR, SGK1, WNK1, LRRK2	9	12
	Encephalomyelitis	EGFR, MTOR, PIK3CG, PKM, SGK1, STK11, STK24, WNK1	8	10.6667
	Ataxia Telangiectasia	ATR, BRAF, CDK1, CDK2, CSF1R, EGFR, PIK3CG, STK11	8	10.6667
	Huntington Disease	CSF1R, FGFR2, KDR, MTOR, PIK3CG, PRKAA2, SGK1, VRK2	8	10.6667
	Hydrocephalus	BRAF, CSF1R, DMPK, FGFR2, MTOR, NME5, NME7, PIK3CG	8	10.6667
	Ischemic stroke	KDR, MTOR, PIK3CG, PKM, SGK1, STK39, WNK1, XYLB	8	10.6667
	Down Syndrome	CDK1, EGFR, MOS, MTOR, PDXK, PIP4K2A, WNK1	7	9.33333
	Autism Spectrum Disorders	BCKDK, EGFR, FGFR2, MET, MTOR, PIK3CG	6	8
	Global developmental delay	BRAF, CAMK2B, FGFR2, MTOR, PIK3CG, ROR2	6	8
	Optic Atrophy	ANTXR1, ANTXR1, BRAF, DMPK, FGFR2, PDXK	6	8
	Subarachnoid Hemorrhage	EGFR, MET, MTOR, PIK3CG, PRKAA2, WNK1	6	8
	Anxiety	BMPR1A, CSF1R, LRRK2, RPS6KL1	4	5.33333
	Dementia, Vascular	KDR, MTOR, PIK3CG	3	4
	6. Phagocytosis enhancers
	Disease	CNS disease-associated kinases enhancing phagocytosis	Count	Association (%)
	Alzheimer's Disease	ABL1, BRD4, BRSK1, BTK, CDK4, CSNK1E, DAPK2, DGKZ, EGFR, EIF2AK3, EPHA8, ERN1, HCK, IRAK4, KALRN, LCK, LRRK2, MAPK1, MTOR, NR4A3, PIK3CA, PIK3CB, PIK3CD, PIKFYVE, PINK1, PLK2, PRKCE, RET, RIPK1, SGK3, SPHK1, SYK, TPTEP2-CSNK1E	33	29.4643
	Schizophrenia	AKT3, BRD4, CAMK2B, CDK4, CSNK1E, DGKZ, EGFR, EPHB1, ERBB3, KALRN, LCK, LRRK2, MAPK1, MARK1, MTOR, NR4A3, PI4K2B, PIK3CA, PIK3CB, PIK3CD, PINK1, RBKS, TPTEP2-CSNK1E, TRPM6, ULK1, ULK2, VRK2	27	24.1071
	Parkinson Disease	ABL1, BRAF, DAPK2, DMPK, EGFR, EPHB1, ERBB3, ERN1, LRRK2, MAP3K11, MAP3K3, MAPK1, MARK1, MTOR, PDXK, PIK3CA, PIK3CB, PIK3CD, PINK1, PLK2, RET, RIPK1, SPHK1, STK39, ULK1	25	22.3214
	Ischemic stroke	DAPK2, EIF2AK3, IRAK4, KALRN, MAPK1, MTOR, MUSK, MYLK, NR4A3, PIK3CA, PIK3CB, PIK3CD, PINK1, PLK2, RIPK1, STK39, SYK, TEK, TRPM6, ULK1, XYLB	21	18.75
	Multiple Sclerosis	ABL1, BTK, EGFR, EIF2AK3, ERBB3, ERN1, LRRK2, MAPK1, MATK, MERTK, MTOR, NR4A3, PIK3CA, PIK3CB, PIK3CD, PINK1, PRKCE, RIPK1, SPHK1, VRK2	20	17.8571
	Amyotrophic Lateral Sclerosis	ABL1, AKT3, CSNK1E, DAPK2, EGFR, EIF2AK3, EPHB1, ERN1, LRRK2, MAPK1, MTOR, MUSK, PINK1, PKN1, RET, RIPK1, TPTEP2-CSNK1E	17	15.1786
	Astrocytoma	AKT3, BRAF, CDK4, EGFR, EPHA8, ERBB3, MAPK1, MATK, MELK, MTOR, PIK3CA, PIK3CB, PIK3CD, PTK2, SPHK1, SRC, TEK	17	15.1786
	Epilepsy	AKT3, BRAF, BRD4, CSNK1E, EGFR, EPHB1, ERN1, MAPK1, MAST4, MTOR, MUSK, PIK3CA, PIK3CB, PIK3CD, RET, TRPM6, VRK2	17	15.1786
	Huntington Disease	BRD4, DAPK2, DCLK3, ERN1, KALRN, MAPK1, MTOR, PDK3, PIK3CA, PIK3CB, PIK3CD, RET, SPHK1, ULK1, VRK2	15	13.3929
	Impaired cognition	AKT3, BRAF, CAMK2B, DAPK2, ERBB3, LRRK2, MAP3K11, MAPK1, MTOR, MUSK, PIK3CA, PIK3CB, PIK3CD, PINK1, RIPK1	15	13.3929
	Cerebral Infarction	CDK4, DAPK2, EGFR, MAP3K11, MAPK1, MTOR, PIK3CA, PIK3CB, PIK3CD, PINK1, PLK2, RIPK1, SPHK1, TEK	14	12.5
	Encephalomyelitis	AKT3, DAPK2, EGFR, EIF2AK3, ERN1, MAPK1, MTOR, PIK3CA, PIK3CB, PIK3CD, PTK2, RIPK1, SPHK1, ULK1	14	12.5
	Agenesis of corpus callosum	AKT3, DGKZ, EGFR, MAPK1, MELK, MTOR, NR4A3, PIK3CA, PIK3CB, PIK3CD, PINK1, SPHK1, SRC	13	11.6071
	Bipolar Disorder	CSNK1E, EGFR, ERBB3, MAPK1, MUSK, NEK7, NR4A3, PI4K2B, PIK3CA, RBKS, STK4, TPTEP2-CSNK1E, VRK2	13	11.6071
	Depressive disorder	ABL1, BMPR1A, CAMK2B, EGFR, EPHB1, LRRK2, MAPK1, MTOR, MUSK, PIK3CA, PIK3CB, PIK3CD, PINK1	13	11.6071
	Dementia	EGFR, FPGT-TNNI3K, LRRK2, MAPK1, MTOR, MYLK, PIK3CA, PIK3CB, PIK3CD, PINK1, PTK2, TNNI3K	12	10.7143
	Global developmental delay	AKT3, BRAF, CAMK2B, EIF2AK3, MAPK1, MTOR, PIK3CA, PIK3CB, PIK3CD, RET, RIPK1, SIK3	12	10.7143
	Attention deficit hyperactivity disorder	BMPR1A, EPHB1, GUCY2C, KALRN, MAPK1, MARK1, PI4K2B, PIK3CA, PIK3CB, PIK3CD	10	8.92857
	Down Syndrome	ABL1, DAPK2, DCK, EGFR, EIF2AK3, MARK1, MTOR, PDXK, PIK3CD, RET	10	8.92857
	Hydrocephalus	AKT3, BRAF, DMPK, MTOR, MUSK, NME5, PIK3CA, PIK3CB, PIK3CD, SIK3	10	8.92857
	Tuberous Sclerosis	ABL1, AKT3, BRAF, EGFR, MAPK1, MTOR, PIK3CA, PIK3CB, PIK3CD, PIM3	10	8.92857
	Autism Spectrum Disorders	EGFR, MAPK1, MARK1, MTOR, MUSK, PIK3CA, PIK3CB, PIK3CD, RPS6KA6	9	8.03571
	Hypoxic-Ischemic Encephalopathy	ERN1, IRAK4, MAPK1, MTOR, PIK3CA, PIK3CB, PIK3CD, TEK	8	7.14286
	Anxiety	BMPR1A, GUCY2C, LRRK2, PIK3CA, PINK1, SPHK1, SRC	7	6.25
	Ataxia Telangiectasia	BRAF, DCK, EGFR, PIK3CA, PIK3CB, PIK3CD, RET	7	6.25
	Frontotemporal dementia	ABL1, EIF2AK3, LRRK2, RIPK1	4	3.57143
	Hypoplasia of corpus callosum	AKT3, BRAF, MTOR, PINK1	4	3.57143
	Neuromyelitis Optica	PIK3CA, PIK3CB, PIK3CD, TEK	4	3.57143
	TDP-43 Proteinopathies	CSNK1E, PINK1, PTK2, TPTEP2-CSNK1E	4	3.57143
	Lewy Body Disease	LRRK2, PINK1, PLK2	3	2.67857
	Meningitis	BTK, EGFR, IRAK4	3	2.67857
	7. Phagocytosis inhibitors
	Disease	CNS disease-associated kinases inhibiting phagocytosis	Count	Association (%)
	Alzheimer's Disease	ACVRL1, ANKK1, BRD3, CLK1, MAP2K1, MAP2K4, MARK3, PAK1, PDGFRB, PDIK1L, STK16, TAOK2, ZAP70	13	26.5306
	Schizophrenia	ALK, ANKK1, BRD3, MAP2K1, MAP2K7, MAPK4, PDGFRB, PDIK1L, TAOK2, WNK4	10	20.4082
	Global developmental delay	CDK20, CLASP1, DDR2, MAP2K1, MAST1, MVK, PAK1, ROR2, TAF1	9	18.3673
	Parkinson Disease	ANKK1, CLK1, MAP2K7, PAK1, PDIK1L, RIPK3, TAF1, TAOK2	8	16.3265
	Depressive disorder	ALK, ANKK1, MAP2K1, MAP2K7, MARK3, PDGFRB, PKD2L1	7	14.2857
	Impaired cognition	ALK, ANKK1, MAP2K7, PAK1, PDIK1L, RIPK3, TAF1	7	14.2857
	Huntington Disease	ACVRL1, CDK20, IPMK, MAP2K1, MAP2K4, PDIK1L	6	12.2449
	Ischemic stroke	ACVRL1, MAP2K4, MVK, PDGFRB, RIPK3	5	10.2041
	Anxiety	ANKK1, PKD2L1, RPS6KL1, TAOK2	4	8.16327
	Cerebral Infarction	MAP2K1, MAP2K7, PDIK1L, RIPK3	4	8.16327
	Dementia	ALK, ANKK1, STK16, TAOK2	4	8.16327
	Hydrocephalus	AK7, MAP2K1, PAK1, PDGFRB	4	8.16327
	Malformations of Cortical Development, Group II	IPMK, MAP2K1, MAP2K7, PDGFRB	4	8.16327
	Autistic Disorder	MAST1, PKD2L1, TAOK2	3	6.12245
	Down Syndrome	ACVR1, MAP3K14, PAK1	3	6.12245
	Amyotrophic Lateral Sclerosis	PKN1, RIPK3	2	4.08163
	Attention deficit hyperactivity disorder	ANKK1, CDK20	2	4.08163
	Multiple Sclerosis	MARK3, PDIK1L	2	4.08163
	Post-Traumatic Stress Disorder	ANKK1, PKD2L1	2	4.08163
	Status Epilepticus	PDGFRB, RIPK3	2	4.08163
