# Supplementary material for: A multiplexed siRNA screen identifies key kinase signaling networks of brain glia
Source: Life Sci Alliance. 2023 Mar 6;6(5):e202201605. doi: 10.26508/lsa.202201605 (PMC9990460; doi:10.26508/lsa.202201605)
Supplement: Supplementary file 17 [file LSA-2022-01605_TableS14.xlsx]

## Sheet: Table S14
Table S14. DNA sequences of the primers used in the RT-PCR analysis
	Gene	Sequences	GenBank accession No.
	Itk	F: 5'-GGAAGAAGCGCACGTTGAAG-3'	XM_021212048.1
		R: 5'-ATGCACGACCTGAAAAGGGTA-3'
	Tnf-α	F: 5'-ATGGCCTCCCTCTCATCAGTTC-3'	XM_021149735.1
		R: 5'-TTGGTGGTTTGCTACGACGTG-3'
	Il-1β	F: 5'-AAGTTGACGGACCCCAAAAGAT-3'	NM_008361.4
		R: 5'-TGTTGATGTGCTGCTGCGA-3'
	Nos2	F: 5'-GCCACCAACAATGGCAACA-3'	NM_010927.4
		R: 5'-CGTACCGGATGAGCTGTGAATT-3'
	Pdk2	F: 5'-CCCCGTCCCCGTTGTC-3'	NM_133667.2
		R: 5'-TCGCAGGCATTGCTGGAT-3'
	Epha1	F: 5'-ACCGTGCGGGACTGTAAGA-3'	NM_023580
		R: 5'-ACGAGCAGCGTTCTACATTCA-3'
	Epha2	F: 5'-GCGGCTACGACGAGAACAT-3'	NM_010142
		R: 5'-GGCTAAGTCAAAATCAGCCTCA-3'
	Mlkl	F: 5'-AATTGTACTCTGGGAAATTGCCA-3'	NM_029005
		R: 5'-AATTGTACTCTGGGAAATTGCCA-3'
	Lrrk2	F: 5'-GATACTGCTGAGTACGTTCGG-3’	NM_025730
		R: 5'-CCACAAGATTGTAGCACCGGA-3’
	Frap1	F: 5'-GGTGCTGACCGAAATGAGGG-3’	BC043920
		R: 5'-GCGTGGACCCATCTCTCAC-3’
	Akt2	F: 5'-ACGTGGTGAATACATCAAGACC-3’	NM_001110208
		R: 5'-GGGCCTCTCCTTATACCCAAT-3’
	Ckb	F: 5'-AGTTCCCTGATCTGAGCAGC-3'	NM_021273
		R: 5'-GAATGGCGTCGTCCAAAGTAA-3'
	Pkm2	F: 5'-CGCCTGGACATTGACTCTG-3'	NM_001253883
		R: 5'-GAAATTCAGCCGAGCCACATT-3'
	Irak4	F: 5'-CATACGCAACCTTAATGTGGGG-3’	NM_029926
		R: 5'-GGAACTGATTGTATCTGTCGTCG-3’
	Ulk1	F: 5'-AAGTTCGAGTTCTCTCGCAAG-3'	NM_009469
		R: 5'-ACCTCCAGGTCGTGCTTCT-3'
	Rplp0	F: 5'-GGACCCGAGAAGACCTCCTT-3'	NM_007475.5
		R: 5'-GCACATCACTCAGAATTTCAATGG-3'
	Tuba	F: 5'-CCAGGGCTTCTTGGTTTTCC-3'	NM_011653.2
		R: 5'-CTACCATGAAGGCACAATC-3'
